# Supplementary material for: Rapid authenticity testing of artificially bred green turtles (Chelonia mydas) using microsatellite and mitochondrial DNA markers
Source: PeerJ. 2021 Oct 28;9:e12410. doi: 10.7717/peerj.12410 (PMC8557680; doi:10.7717/peerj.12410)
Supplement: Supplemental Information 4 — *The beginning of sample number B indicates young green turtles; the beginning of A indicates adult green turtles. A (Jensen, Pilcher & Fitzsimmons, 2016). B (Gaillard et al., 2020). C (Cheng et al., 2008). D (Joseph et al., 2014). [file peerj-09-12410-s004.xls]

## Sheet: Sheet1
Mitochondrial haplotype	Mitochondrial haplotype	CmP57.1	CmP57.2	CmP20.1	CmP40.1	CmP19.1	CmP49.1	CmP49.3	CmP49.5	CmP22.1	New haplotype	CmP154.1
CmP57.1	Number of samples	12	2	4	1	4	3	4	1	2	1	1
CmP57.2	Percentage	0.343	0.057	0.114	0.029	0.114	0.086	0.114	0.029	0.057	0.029	0.029
CmP20.1	Numbering（Adults）	A11, A03, A04, A22, A01, A23	A16, A10	A19, A17, A02, A13	A09	A07	A06	－	－	A20, A21	A14	A05
	Numbering（Juveniles）	B152, B153, B151, B174, B162, B163	－	－	－	B172, B173, B167	B171, B166	B164, B161, B154, B155	B165	－	－	－
CmP40.1	Area of origin	Sipidan Island (NE Borneo)A, Philippine Turtle IslandsA and Malaysian Turtle IslandsA	Sangalaki Island and Sipidan Island (NE Borneo)A, Philippine Turtle IslandsA and Malaysian Turtle IslandsA	Most commonly found in MicronesiaA, but also found in the Marshall IslandsA, PalauA and in one individual from Sipidan Island (NE Borneo)A	Sangalaki Island and Sipidan Island (NE Borneo)A, Philippine Turtle IslandsA and Malaysian Turtle IslandsA, and in West JavaA	Paracel IslandsB, and 1 individual from Wanan Island TaiwanC	PacificA, Sulu SeaA	Sipidan Island (NE Borneo)A, Philippine Turtle IslandsA and Malaysian Turtle IslandsA	Mantanani IslandD, Layang Layang Island MalaysiaA. These are foraging grounds not nesting beaches	Marshal IslandsA, MicronesiaA, American SamoaA	No data	Mantanani IslandD, Layang Layang Island MalaysiaA
CmP19.1	*The beginning of sample number B indicates young green turtles; the beginning of A indicates adult green turtles.
CmP49.1	A(Jensen et al., 2016).
CmP49.3	B(Gaillard et al., 2020).
CmP49.5	C(Cheng et al., 2008).
CmP22.1	D(Joseph et al., 2014).
New haplotype
CmP154.1
