# Supplementary material for: Rapid authenticity testing of artificially bred green turtles (Chelonia mydas) using microsatellite and mitochondrial DNA markers
Source: PeerJ. 2021 Oct 28;9:e12410. doi: 10.7717/peerj.12410 (PMC8557680; doi:10.7717/peerj.12410)
Supplement: Supplemental Information 7 [file peerj-09-12410-s007.xls]

## Sheet: Information of Samples
Microsatellite PCR Serial No.	D-LOOP PCR Serial No.	Species	Specimen No.	Sample type	Sample donator	Carapace Length（cm)	Width（cm)	Weight(kg）
A1,D1	D16A	Green Turtle	16	Tissue	Adult（female）	74	64	no data
A1,D2	D1A	Green Turtle	1	Tissue	Adult（male）	79	69.8	no data
A1,D3	D9A	Green Turtle	9	Tissue	Adult（male）	87.4	81	no data
A1,D4	D10A	Green Turtle	10	Tissue	Adult（female）	74.5	68	no data
A1,D5	D11A	Green Turtle	11	Tissue	Adult（male）	79	73	no data
A1,D6	D19A	Green Turtle	19	Tissue	Adult（female）	72	69	no data
A1,D7	D20A	Green Turtle	20	Tissue	Adult（female）	77	70	no data
A1,D8	D6A	Green Turtle	6	Tissue	Adult（female）	83	74	no data
A1,D9	D21A	Green Turtle	21	Tissue	Adult（female）	70	65	no data
A1,D10	D14A	Green Turtle	14	Tissue	Adult（female）	94.6	84	no data
A1,D11	D17A	Green Turtle	17	Tissue	Adult（female）	79	69	no data
A1,D12	D5A	Green Turtle	5	Tissue	Adult（female）	96.5	65	no data
B1,E1	D22A	Green Turtle	22	Tissue	Adult（female）	72	65	no data
B1,E2	D2A	Green Turtle	2	Tissue	Adult（female）	73.5	68.3	no data
B1,E3	D13A	Green Turtle	13	Tissue	Adult（female）	84	76	no data
B1,E4	D3A	Green Turtle	3	Tissue	Adult（female）	71	67	no data
B1,E5	D7A	Green Turtle	7	Tissue	Adult（female）	100	87.9	no data
B1,E6	D4A	Green Turtle	4	Tissue	Adult（female）	78	76	no data
B1,E7	D23A	Green Turtle	23	Tissue	Adult（male）	88	76.5	no data
B1,E8	D151B	Green Turtle	151	Tissue	Baby	54.5	48	17.5
B1,E9	D152B	Green Turtle	152	Tissue	Baby	57	50	22.15
B1,E10	D153B	Green Turtle	153	Tissue	Baby	46	42	12.95
B1,E11	D154B	Green Turtle	154	Tissue	Baby	51.7	47.8	15.7
B1,E12	D155B	Green Turtle	155	Tissue	Baby	52	47.5	15.9
C1,F1	D161B	Green Turtle	161	Tissue	Baby	41.7	38	9.05
C1,F2	D162B	Green Turtle	162	Tissue	Baby	41.5	38	8.05
C1,F3	D163B	Green Turtle	163	Tissue	Baby	39.1	39.5	8.2
C1,F4	D164B	Green Turtle	164	Tissue	Baby	41	34.6	7.75
C1,F5	D165B	Green Turtle	165	Tissue	Baby	41.5	37	8.1
C1,F6	D166B	Green Turtle	166	Tissue	Baby	32.8	29.6	8.9
C1,F7	D167B	Green Turtle	167	Tissue	Baby	39.2	35.9	13.9
C1,F8	D171B	Green Turtle	171	Tissue	Baby	32.3	27.5	11.95
C1,F9	D172B	Green Turtle	172	Tissue	Baby	45.5	36	15.5
C1,F10	D173B	Green Turtle	173	Tissue	Baby	42.4	34	16
C1,F11	D174B	Green Turtle	174	Tissue	Baby	41.9	35	15
