# Supplementary material for: Rapid authenticity testing of artificially bred green turtles (Chelonia mydas) using microsatellite and mitochondrial DNA markers
Source: PeerJ. 2021 Oct 28;9:e12410. doi: 10.7717/peerj.12410 (PMC8557680; doi:10.7717/peerj.12410)
Supplement: Supplemental Information 9 [file peerj-09-12410-s009.txt]

>D16A
CGGGCTGGTGTTGACTTTAACGGGGGTAGGGGGGTTTAGCTAAAAAGTACAGTTAATAATGGATTGGGTTGTAGATCATTGTTGTGTTTAATTGTGAAATTCTATGTCTTATAAGCATTAACTTAATAATACCATTAATCAGTTTGTACGACCAATCATTCTTAAACGTAGGTCCAGTTTCACTGAGTCGGCAGGTATCAGTTATGTGGGCCTGAGAACACAGAGAGAAAAAAAACTACTATATGCAAGTAAAACTACCGTATGCCAGGTTATAAATTTAATGTATAGAACTCATTCAACCAAAGGCCTTTTAAAGAGGAACGAATGGACGTTACTATTTGTATGTGCCTGAAAAGACAACCAGAGGCCAGAATAGATCAGGTTATGTACGCTATAAACTAAATGGGCCTGAAACTGGTAATGTTGTATCTTACTAACAAGGGTTGCTTATTTCTCGTGAATAGCTACTTAAGAAATAACCAATTACTGTGACGATATTCATGGTTGAGTATAATGGTTTAATTTTATGTCCTATATCATTTCACTTTTAATTCTCTGCTTAATATTCATGTTACTAAAATATTTATGTGGATTCAATAATTTTCATGTTTAGGGCCAAATCAACTGTTAACATTACTGGTCATATGCTAGTGGTAAATAAGTAGATGTACAATAATACATAGATAGGTATTGTGGGTATTGTTCTGTTGGGCACGGCAGAGAATTTAGGTAGTTAGTTTGTGCGTGGACACTTTTCCTGTGTCAAAGGATAGTTTAATTGTAGGATTCCGGTTTTGGGGACCGGGGATGAAGGTTTAAGTCCTTCTCTTTTGATTATTCTAGGAAGGTTATAGTTC
>D1A
GCGGGCTGGTGTTGACTTTAACGGGGGTAGGGGGGTTTAGCTAAAAAGTACAGTTAATAATGGATTGGGTTGTAGATCATTGTTGTGTTTAATTGTGAAATTCTATGTCTTATAAGCATTAACTTAATAATACCATTAATCAGTTTGTACGACCAATCATTCTTGAACGTAGGTCCAGTTTCACTGAGTCGGCAGGTATCAGTTATGTGGGCCTGAGAACACAGAGAGAAAAAAAACTACTATATGCAAGTAAAACTACCGTATGCCAGGTTATAAATTTAATGTATAGAACTCATTCAACCAAAGGCCTTTTAAAGAGGAACGAATGGACGTTACTATTTGTATGTGCCTGAAAAGACAACCAGAGGCCAGAATAGATCAGGTTATGTACGCTATAAACTAAATGGGCCTGAAACTGGTAATGTTGTATCTTACTAACAAGGGTTGCTTATTTCTCGTGAATAGCTACTTAAGAAATAACCAATTACTGTGACGATATTCATGGTTGAGTATAATGGTTTAATTTTATGTCCTATATCATTTCACTTTTAATTCTCTGCTTAATATTCATGTTACTAAAATATTTATGTGGATTCAATAATTTTCATGTTTAGGGCCAAATCAACTGTTAACATTACTGGTCATATGCTAGTGGTAAATAAGTAGATGTACAATAATACATAGATAGGTATTGTGGGTATTGTTCTGTTGGGCACGGCAGAGAATTTAGGTAGTTAGTTTGTGCGTGGACACTTTTCCTGTGTCAAAGGATAGTTTAATTGTAGGATTCCGGTTTTGGGGACCGGGGATGAAGGTTTAAGTCCTTCTCTTTTGATTATTCTAGGAAGGTTATAGTTt-CAGTCTT
>D9A
GCGGGCTGGTGTTGACTTTAACGGGGGTAGGGGGGTTTAGCTAAAAAGTACAGTTAATAATGGATTGGGTTGTAGATCATTGTTGTGTTTAATTGTGAAATTCTATGTCTTATAAGCATTAACTTAATAATACCATTAATCAGTTTGTACGACCAATCATTCTTAAACGTAGGTCCAGTTTCACTGAGTCGGCAGGTATCAGTTATGTGGGCCTGAGAACACAGAGAGAAAAAAAACTACTATATGCAAGTAAAACTACCGTATGCCAGGTTATAAATTTAATGTATAGAACTCATTCAACCAAAGGCCTTTTAAAGAGGAACGAATGGACGTTACTATTTGTATGTGCCTGAAAAGACAACCAGAGGCCAGAATAGATCAGGTTATGTACGCTATAAACTAAATGGGCCTGAAACTGGTAATGTTGTATCTTACTAACAAGGGTTGCTTATTTCTCGTGAATAGCTACTTAAGAAATAACCAATTACTGTGACGATATTCATGGTTGAGTATAATGGTTTAATTTTATGTCCTATATCATTTCACTTTTAATTCTCTGCTTAATATTCATGTTATTAAAATATTTATGTGAATTCAATAATTTTCATGTTTAGGGCCAAATCAACTGTTAACATTACTGGTCATATGCTAGTGGTAAATAAGTAGATGTACAATAATACATAGATAGGTATTGTGGGTATTGTTCTGTTGGGCACGGCAGAGAATTTAGGTAGTTAGTTTGTGCGTGGACACTTTTCCTGTGTCAAAGGATAGTTTAATTGTAGGATTCCGGTTTTGGGGACCGGGGATGAAGGTTTAAGTCCTTCTCTTTTGATTATTCTAGGAAGGTTATAGTTT
>D10A
CGGGCTGGTGTTGACTTTAACGGGGGTAGGGGGGTTTAGCTAAAAAGTACAGTTAATAATGGATTGGGTTGTAGATCATTGTTGTGTTTAATTGTGAAATTCTATGTCTTATAAGCATTAACTTAATAATACCATTAATCAGTTTGTACGACCAATCATTCTTAAACGTAGGTCCAGTTTCACTGAGTCGGCAGGTATCAGTTATGTGGGCCTGAGAACACAGAGAGAAAAAAAACTACTATATGCAAGTAAAACTACCGTATGCCAGGTTATAAATTTAATGTATAGAACTCATTCAACCAAAGGCCTTTTAAAGAGGAACGAATGGACGTTACTATTTGTATGTGCCTGAAAAGACAACCAGAGGCCAGAATAGATCAGGTTATGTACGCTATAAACTAAATGGGCCTGAAACTGGTAATGTTGTATCTTACTAACAAGGGTTGCTTATTTCTCGTGAATAGCTACTTAAGAAATAACCAATTACTGTGACGATATTCATGGTTGAGTATAATGGTTTAATTTTATGTCCTATATCATTTCACTTTTAATTCTCTGCTTAATATTCATGTTACTAAAATATTTATGTGGATTCAATAATTTTCATGTTTAGGGCCAAATCAACTGTTAACATTACTGGTCATATGCTAGTGGTAAATAAGTAGATGTACAATAATACATAGATAGGTATTGTGGGTATTGTTCTGTTGGGCACGGCAGAGAATTTAGGTAGTTAGTTTGTGCGTGGACACTTTTCCTGTGTCAAAGGATAGTTTAATTGTAGGATTCCGGTTTTGGGGACCGGGGATGAAGGTTTAAGTCCTTCTCTTTTGATTATTCTAGGAAGGTTATAGTTT-CAGTCT
>D11A
AGCGGGCTGGTGTTGACTTTAACGGGGGTAGGGGGGTTTAGCTAAAAAGTACAGTTAATAATGGATTGGGTTGTAGATCATTGTTGTGTTTAATTGTGAAATTCTATGTCTTATAAGCATTAACTTAATAATACCATTAATCAGTTTGTACGACCAATCATTCTTGAACGTAGGTCCAGTTTCACTGAGTCGGCAGGTATCAGTTATGTGGGCCTGAGAACACAGAGAGAAAAAAAACTACTATATGCAAGTAAAACTACCGTATGCCAGGTTATAAATTTAATGTATAGAACTCATTCAACCAAAGGCCTTTTAAAGAGGAACGAATGGACGTTACTATTTGTATGTGCCTGAAAAGACAACCAGAGGCCAGAATAGATCAGGTTATGTACGCTATAAACTAAATGGGCCTGAAACTGGTAATGTTGTATCTTACTAACAAGGGTTGCTTATTTCTCGTGAATAGCTACTTAAGAAATAACCAATTACTGTGACGATATTCATGGTTGAGTATAATGGTTTAATTTTATGTCCTATATCATTTCACTTTTAATTCTCTGCTTAATATTCATGTTACTAAAATATTTATGTGGATTCAATAATTTTCATGTTTAGGGCCAAATCAACTGTTAACATTACTGGTCATATGCTAGTGGTAAATAAGTAGATGTACAATAATACATAGATAGGTATTGTGGGTATTGTTCTGTTGGGCACGGCAGAGAATTTAGGTAGTTAGTTTGTGCGTGGACACTTTTCCTGTGTCAAAGGATAGTTTAATTGTAGGATTCCGGTTTTGGGGACCGGGGATGAAGGTTTAAGTCCTTCTCTTTTGATTATTCTAGGAAGGTTATAGTTTtCAGTC
>D19A
AGCGGGCTGGTGTTGACTTTAACGGGGGTAGGGGGGTTTAGCTAAAAAGTACAGTTAATAATGGGTTAGGTTGTAGATCATTGTTATGTTTAATTGTGAAATTCTATGTCTTATAAACATTAACTTAATAATACCATTAATCAGTTTGCACGGCCAATCATCTTTAAACGTAGGTCCAGTTTCACTGAGTCGGCAGGTATCAGTTATGTGGGCCTGAGAACACAAAGAGAAAAAAAACTACTATATGCAAGTAAAACTACCGTATGCCAGGTTATAAATCTAATGTATAGAACTCATTCAACCAAAGGCCTTTTAAAGAGGAACGAATGAACGTCGTTATTTATATGTGCCTGAAAGAACAACCAGAGGCCAGAATAGATCAAATTATGTACGCCACAAATTGAATGGGCTTGAAACTGGTAATGTTGTATCTTACTAACAAGGGTTGCTTATTTCTCGTGAATAGCTATTTAAGAAATAACCAATTACTGTGACAATATTCATGGTTGAGTATAATGGTTTAATTTTATGTCCTATATCATTTCACTTTTAATTCTCTGCTTAATATTCATGTTATTAAAATGTTTATGCAAACTCAATAATTTTCATGTTTAGGGCCAAATCAACTGTTAACATTACTGGTCATATGCTAGTGGTAAATAAGTAGATGTACAATAATACATAGATAGGTATTGTGGGTATTGTTCTGTTGGGCACGGCAGAGAATTTAGGTAGTTTGTGCGTGGACACTTTTATTCCTGTGTCAAAGGATAGTTTAATTATAGGATTCCGGTTTTGGGGACCGGGGATGAAGGTTTAAGTCCTTCTCTTTTGATTATTCTAGGAAGGTTATAGTT--CAAT
>D20A
CtAtAGCGGGCTGGTGTTGACTTTAACGGGGGTAGGGGGGTTTAGCTAAAAAGTACAGTTAATAATGGGTTAGGTTGTAGATCATTGTTATGTTTAATTGTGAAATTCTATGTCTTATAAACATTAACTTAATAATACCATTAATCAGTTTGCACGGCCAATCATCTTTAAACGTAGGTCCAGTTTCACTGAGTCGGCAGGTATCAGTTATGTGGGCCTGAGAACACAAAGAGAAAAAAAACTACTATATGCAAGTAAAACTACCGTATGCCAGGTTATAAATCTAATGTATAGAACTCATTCAACCAAAGGCCTTTTAAAGAGGAACGAATGAACGTCGTTATTTATATGTGCCTGAAAGAACAACCAGAGGCCAGAATAGATCAAATTATGTACGCCACAAATTGAATGGGCTTGAAACTGGTAATGTTGTATCTTACTAACAAGGGTTGCTTATTTCTCGTGAATAGCTATTTAAGAAATAACCAATTACTGTAACAATATTCATGGTTGAGTATAATGGTTTAATTTTATGTCCTATATCATTTCACTTTTAATTCTCTGCTTAATATTCATGTTATTAAAATGTTTATGCAAACTCAATAATTTTCATGTTTAGGGCCAAATCAACTGTTAACATTACTGGTCATATGCTAGTGGTAAATAAGTAGATGTACAATAATACATAGATAGGTATTGTGGGTATTGTTCTGTTGGGCACGGCAGAGAATTTAGGTAGTTTGTGCGTGGACACTTTTATTCCTGTGTCAAAGGATAGTTTAATTATAGGATTCCGGTTTTGGGGACCGGGGATGAAGGTTTAAGTCCTTCTCTTTTGATTATTCTAGGAAGGTTATAGTTttCAATCTTTG
>D6A
GCTaTAGCGGGCTGGTGTTGACTTTAACGGGGGTAGGGGGGTTTAGCTAAAAAGTACAGTTAATAATGGATTGGGTTGTAGATCATTGTTGTGTTTAATTGTGAAATTCTATGTCTTATAAGCATTAACTTAATAATACCATTAATCAGTTTGTACGACCAATCATTCTTAAACGTAGGTCCAGTTTCACTGAGTCGGCAGGTATCAGTTATGTGGGCCTGAGAACACAGAGAGAAAAAAAACTACTATATGCAAGTAAAACTACCGTATGCCAGGTTATAAATTTAATGTATAGAACTCATTCAACCAAAGGCCTTTTAAAGAGGAACGAATGGACGTTACTATTTGTATGTGCCTGAAAAGACAACCAGAGGCCAGAATAGATCAGGTTATGTACGCTATAAACTAAATGGGCCTGAAACTGGTAATGTTGTATCTTACTAACAAGGGTTGCTTATTTCTCGTGAATAGCTACTTAAGAAATAACCAATTACTGTGACGATATTCATGGTTGAGTATAATGGTTTAATTTTATGTCCTATATCATTTCACTTTTAATTCTCTGCTTAATATTCATGTTATTAAAATATTTATGTGGATTCAATAATTTTCATGTTTAGGGCCAAATCAACTGTTAACATTACTGGTCATATGCTAGTGGTAAATAAGTAGATGTACAATAATACATAGATAGGTATTGTGGGTATTGTTCTGTTGGGCACGGCAGAGAATTTAGGTAGTTAGTTTGTGCGTGGACACTTTTCCTGTGTCAAAGGATAGTTTAATTGTAGGATTCCGGTTTTGGGGACCGGGGATGAAGGTTTAAGTCCTTCTCTTTTGATTATTCTAGGAAGGTTATAGTTTtCAGTCTTT
>D21A
CTaTAGCGGGCTGGTGTTGACTTTAACGGGGGTAGGGGGGTTTAGCTAAAAAGTACAGTTAATAATGGGTTAGGTTGTAGATCATTGTTATGTTTAATTGTGAAATTCTATGTCTTATAAACATTAACTTAATAATACCATTAATCAGTTTGCACGGCCAATCATCTTTAAACGTAGGTCCAGTTTCACTGAGTCGGCAGGTATCAGTTATGTGGGCCTGAGAACACAAAGAGAAAAAAAACTACTATATGCAAGTAAAACTACCGTATGCCAGGTTATAAATCTAATGTATAGAACTCATTCAACCAAAGGCCTTTTAAAGAGGAACGAATGAACGTCGTTATTTATATGTGCCTGAAAGAACAACCAGAGGCCAGAATAGATCAAATTATGTACGCCACAAATTGAATGGGCTTGAAACTGGTAATGTTGTATCTTACTAACAAGGGTTGCTTATTTCTCGTGAATAGCTATTTAAGAAATAACCAATTACTGTAACAATATTCATGGTTGAGTATAATGGTTTAATTTTATGTCCTATATCATTTCACTTTTAATTCTCTGCTTAATATTCATGTTATTAAAATGTTTATGCAAACTCAATAATTTTCATGTTTAGGGCCAAATCAACTGTTAACATTACTGGTCATATGCTAGTGGTAAATAAGTAGATGTACAATAATACATAGATAGGTATTGTGGGTATTGTTCTGTTGGGCACGGCAGAGAATTTAGGTAGTTTGTGCGTGGACACTTTTATTCCTGTGTCAAAGGATAGTTTAATTATAGGATTCCGGTTTTGGGGACCGGGGATGAAGGTTTAAGTCCTTCTCTTTTGATTATTCTAGGAAGGTTATAGTTTtCAaTCTTTG
>D14A
CGGGCTGGTGTTGACTTTAACGGGGGTAGGGGGGTTTAGCTAAAAAGTACAGTTAATAATGGATTGGGTTGTAGATCATTGTTGTGTTTAATTGTGAAATTCTATGTCTTATAAGCATTAACTTAATAATACCATTAATCAGTTTGTACGACCAATCATTCTTAAACGTAGGTCCAGTTTCACTGAGTCGGCAGGTATCAGTTATGTGGGCCTGAGAACACAGAGAGAAAAAAAACTACTATATGCAAGTAAAACTACCGTATGCCAGGTTATAAATTTAATGTATAGAACTCATTCAACCAAAGGCCTTTTAAAGAGGAACGAATGGACGTTACTATTTGTATGTGCCTGAAAAGACAACCAGAGGCCAGAATAGATCAGGTTATGTACGCTATAAACTAAATGGGCCTGAAACTGGTAATGTTGTATCTTACTAACAAGGGTTGCTTATTTCTCGTGAATAGCTATTTAAGAAATAACCAATTACTGTGACGATATTCATGGTTGAGTATAATGGTTTAATTTTATGTCCCATATCATTTCACTTTTAATTCTCTGCTTAATATTCATGTTATTAAAATATTTATGTGGATTCAATAATTTTCATGTTTAGGGCCAAATCAACTGTTAACATTACTGGTCATATGCTAGTGGTAAATAAGTAGATGTACAATAATACATAGATAGGTATTGTGGGTATTGTTCTGTTGGGCACGGCAGAGAATTTAGGTAGTTAGTTTGTGCGTGGACACTTTTCCTGTGTCAAAGGATAGTTTAATTGTAGGATTCCGGTTTTGGGGACCGGGGATGAAGGTTTAAGTCCTTCTCTTTTGATTATTCTAGGAAGGTTATAG
>D17A
CGGGCTGGTGTTGACTTTAACGGGGGTAGGGGGGTTTAGCTAAAAAGTACAGTTAATAATGGGTTAGGTTGTAGATCATTGTTATGTTTAATTGTGAAATTCTATGTCTTATAAACATTAACTTAATAATACCATTAATCAGTTTGCACGGCCAATCATCTTTAAACGTAGGTCCAGTTTCACTGAGTCGGCAGGTATCAGTTATGTGGGCCTGAGAACACAAAGAGAAAAAAAACTACTATATGCAAGTAAAACTACCGTATGCCAGGTTATAAATCTAATGTATAGAACTCATTCAACCAAAGGCCTTTTAAAGAGGAACGAATGAACGTCGTTATTTATATGTGCCTGAAAGAACAACCAGAGGCCAGAATAGATCAAATTATGTACGCCACAAATTGAATGGGCTTGAAACTGGTAATGTTGTATCTTACTAACAAGGGTTGCTTATTTCTCGTGAATAGCTATTTAAGAAATAACCAATTACTGTGACAATATTCATGGTTGAGTATAATGGTTTAATTTTATGTCCTATATCATTTCACTTTTAATTCTCTGCTTAATATTCATGTTATTAAAATGTTTATGCAAACTCAATAATTTTCATGTTTAGGGCCAAATCAACTGTTAACATTACTGGTCATATGCTAGTGGTAAATAAGTAGATGTACAATAATACATAGATAGGTATTGTGGGTATTGTTCTGTTGGGCACGGCAGAGAATTTAGGTAGTTTGTGCGTGGACACTTTTATTCCTGTGTCAAAGGATAGTTTAATTATAGGATTCCGGTTTTGGGGACCGGGGATGAAGGTTTAAGTCCTTCTCTTTTGATTATTCTAGGAAGGTTATAGTT--CA-TCTTTGG
>D5A
AGCGGGCTGGTGTTGACTTTaACGGGGGTAGGGGGGTTTAGCTAAAAAGTACAGTTAATAATGGATTGGGTTGTAGATCATTGTTGTGTTTAATTGTGAAATTCTATGTCTTATAAGCATTAACTTAATAATACCATTAATCAGTTTGTACGACCAATCATTCTTAAACGTAGGTCCAGTTTCACTGAGTCGGCAGGTATCAGTTATGTGGGCCTGAGAACACAGAGAGAAAAAAAACTACTATATGCAAGTAAAACTACCGTATGCCAGGTTATAAATTTAATGTATAGAACTCATTCAACCAAAGGCCTTTTAAAGAGGAACGAATGGACGTTACTATTTGTATGTGCCTGAAAAGACAACCAGAGGCCAGAATAGATCAGGTTATGTACGCTATAAACTAAATGGGCCTGAAACTGGTAATGTTGTATCTTACTAACAAGGGTTGCTTATTTCTCGTGAATAGCTATTTAAGAAATGACCAATTACTGTGACGATATTCATGGTTGAGTATAATGGTTTAATTTTATGTCCTATATCATTTCACTTTTAATTCTCTGCTTAATATTCATGTTATTAAAATATTTATGTGGATTCAATAATTTTCATGTTTAGGGCCAAATCAACTGTTAACATTACTGGTCATATGCTAGTGGTAAATAAGTAGATGTACAATAATACATAGATAGGTATTGTGGGTATTGTTCTGTTGGGCACGGCAGAGAATTTAGGTAGTTAGTTTGTGCGTGGACACTTTTCCTGTGTCAAAGGATAGTTTAATTGTAGGATTCCGGTTTTGGGGACCGGGGATGAAGGTTTAAGTCCTTCTCTTTTGATTATTCTAGGAAGGTTATAGTTTTCAGT
>D22A
CGGGCTGGTGTTGACTTTAACGGGGGTAGGGGGGTTTAGCTAAAAAGTACAGTTAATAATGGATTGGGTTGTAGATCATTGTTGTGTTTAATTGTGAAATTCTATGTCTTATAAGCATTAACTTAATAATACCATTAATCAGTTTGTACGACCAATCATTCTTGAACGTAGGTCCAGTTTCACTGAGTCGGCAGGTATCAGTTATGTGGGCCTGAGAACACAGAGAGAAAAAAAACTACTATATGCAAGTAAAACTACCGTATGCCAGGTTATAAATTTAATGTATAGAACTCATTCAACCAAAGGCCTTTTAAAGAGGAACGAATGGACGTTACTATTTGTATGTGCCTGAAAAGACAACCAGAGGCCAGAATAGATCAGGTTATGTACGCTATAAACTAAATGGGCCTGAAACTGGTAATGTTGTATCTTACTAACAAGGGTTGCTTATTTCTCGTGAATAGCTACTTAAGAAATAACCAATTACTGTGACGATATTCATGGTTGAGTATAATGGTTTAATTTTATGTCCTATATCATTTCACTTTTAATTCTCTGCTTAATATTCATGTTACTAAAATATTTATGTGGATTCAATAATTTTCATGTTTAGGGCCAAATCAACTGTTAACATTACTGGTCATATGCTAGTGGTAAATAAGTAGATGTACAATAATACATAGATAGGTATTGTGGGTATTGTTCTGTTGGGCACGGCAGAGAATTTAGGTAGTTAGTTTGTGCGTGGACACTTTTCCTGTGTCAAAGGATAGTTTAATTGTAGGATTCCGGTTTTGGGGACCGGGGATGAAGGTTTAAGTCCTTCTCTTTTGATTATTCTAGGAAGGTTATAGTTT-CAGTCYT
>D2A
GGGCTGGTGTTGACTTTAACGGGGGTAGGGGGGTTTAGCTAAAAAGTACAGTTAATAATGGGTTAGGTTGTAGATCATTGTTATGTTTAATTGTGAAATTCTATGTCTTATAAACATTAACTTAATAATACCATTAATCAGTTTGCACGGCCAATCATCTTTAAACGTAGGTCCAGTTTCACTGAGTCGGCAGGTATCAGTTATGTGGGCCTGAGAACACAAAGAGAAAAAAAACTACTATATGCAAGTAAAACTACCGTATGCCAGGTTATAAATCTAATGTATAGAACTCATTCAACCAAAGGCCTTTTAAAGAGGAACGAATGAACGTCGTTATTTATATGTGCCTGAAAGAACAACCAGAGGCCAGAATAGATCAAATTATGTACGCCACAAATTGAATGGGCTTGAAACTGGTAATGTTGTATCTTACTAACAAGGGTTGCTTATTTCTCGTGAATAGCTATTTAAGAAATAACCAATTACTGTGACAATATTCATGGTTGAGTATAATGGTTTAATTTTATGTCCTATATCATTTCACTTTTAATTCTCTGCTTAATATTCATGTTATTAAAATGTTTATGCAAACTCAATAATTTTCATGTTTAGGGCCAAATCAACTGTTAACATTACTGGTCATATGCTAGTGGTAAATAAGTAGATGTACAATAATACATAGATAGGTATTGTGGGTATTGTTCTGTTGGGCACGGCAGAGAATTTAGGTAGTTTGTGCGTGGACACTTTTATTCCTGTGTCAAAGGATAGTTTAATTATAGGATTCCGGTTTTGGGGACCGGG
>D13A
GCTA-AGCGGGCTGGTGTTGACTTTaACGGGGGTAGGGGGGTTTAGCTAAAAAGTACAGTTAATAATGGGTTAGGTTGTAGATCATTGTTATGTTTAATTGTGAAATTCTATGTCTTATAAACATTAACTTAATAATACCATTAATCAGTTTGCACGGCCAATCATCTTTAAACGTAGGTCCAGTTTCACTGAGTCGGCAGGTATCAGTTATGTGGGCCTGAGAACACAAAGAGAAAAAAAACTACTATATGCAAGTAAAACTACCGTATGCCAGGTTATAAATCTAATGTATAGAACTCATTCAACCAAAGGCCTTTTAAAGAGGAACGAATGAACGTCGTTATTTATATGTGCCTGAAAGAACAACCAGAGGCCAGAATAGATCAAATTATGTACGCCACAAATTGAATGGGCTTGAAACTGGTAATGTTGTATCTTACTAACAAGGGTTGCTTATTTCTCGTGAATAGCTATTTAAGAAATAACCAATTACTGTGACAATATTCATGGTTGAGTATAATGGTTTAATTTTATGTCCTATATCATTTCACTTTTAATTCTCTGCTTAATATTCATGTTATTAAAATGTTTATGCAAACTCAATAATTTTCATGTTTAGGGCCAAATCAACTGTTAACATTACTGGTCATATGCTAGTGGTAAATAAGTAGATGTACAATAATACATAGATAGGTATTGTGGGTATTGTTCTGTTGGGCACGGCAGAGAATTTAGGTAGTTTGTGCGTGGACACTTTTATTCCTGTGTCAAAGGATAGTTTAATTATAGGATTCCGGTTTTGGGGACCGGGGgATGAAGGTTTAAGTCCTTCTCTTTTGATTATTCTAGGAAGGTTATAGTTttCAATCT
>D3A
GCGGGCTGGTGTTGACTTTAACGGGGGTAGGGGGGTTTAGCTAAAAAGTACAGTTAATAATGGATTGGGTTGTAGATCATTGTTGTGTTTAATTGTGAAATTCTATGTCTTATAAGCATTAACTTAATAATACCATTAATCAGTTTGTACGACCAATCATTCTTGAACGTAGGTCCAGTTTCACTGAGTCGGCAGGTATCAGTTATGTGGGCCTGAGAACACAGAGAGAAAAAAAACTACTATATGCAAGTAAAACTACCGTATGCCAGGTTATAAATTTAATGTATAGAACTCATTCAACCAAAGGCCTTTTAAAGAGGAACGAATGGACGTTACTATTTGTATGTGCCTGAAAAGACAACCAGAGGCCAGAATAGATCAGGTTATGTACGCTATAAACTAAATGGGCCTGAAACTGGTAATGTTGTATCTTACTAACAAGGGTTGCTTATTTCTCGTGAATAGCTACTTAAGAAATAACCAATTACTGTGACGATATTCATGGTTGAGTATAATGGTTTAATTTTATGTCCTATATCATTTCACTTTTAATTCTCTGCTTAATATTCATGTTACTAAAATATTTATGTGGATTCAATAATTTTCATGTTTAGGGCCAAATCAACTGTTAACATTACTGGTCATATGCTAGTGGTAAATAAGTAGATGTACAATAATACATAGATAGGTATTGTGGGTATTGTTCTGTTGGGCACGGCAGAGAATTTAGGTAGTTAGTTTGTGCGTGGACACTTTTCCTGTGTCAAAGGATAGTTTAATTGTAGGATTCCGGTTTTGGGGACCGGGGATGAAGGTTTAAGTCCTTCTCTTTTGATTATTCTAGGAAGGTTATAGTTY-CAGTCTTtG
>D7A
AGCGGGCTGGTGTTGACTTTAACGGGGGTAGGGGGGTTTAGCTAAAAAGTACAGTTAATAATGGATTGGGTTGTAGATCATTGTTGTGTTTAATTGTGAAATTCTATGTCTTATAAGCATTAACTTAATAATACCATTAATCAGTTTGTACGACCAATCATTCTTAAACGTAGGTCCAGTTTCACTGAGTCGGCAGGTATCAGTTATGTGGGCCTGAGAACACAGAGAGAAAAAAAACTACTATATGCAAGTAAAACTACCGTATGCCAGGTTATAAATTTAATGTATAGAACTCATTCAACCAAAGGCCTTTTAAAGAGGAACGAATGGACGTTACTATTTGTATGTGCCTGAAAAGACAACCAGAGGCCAGAATAGATCAGGTTATGTACGCTATAAACTAAATGGGCCTGAAACTGGTAATGTTGTATCTTACTAACAAGGGTTGCTTATTTCTCGTGAATAGCTATTTAAGAAATAACCAATTACTGTGACGATATTCATGGTTGAGTATAATGGTTTAATTTTATGTCCTATATCATTTCACTTTTAATTCTCTGCTTAATATTCATGTTATTAAAATATTTATGTGGATTCAATAATTTTCATGTTTAGGGCCAAATCAACTGTTAACATTACTGGTCATATGCTAGTGGTAAATAAGTAGATGTACAATAATACATAGATAGGTATTGTGGGTATTGTTCTGTTGGGCACGGCAGAGAATTTAGGTAGTTAGTTTGTGCGTGGACACTTTTCCTGTGTCAAAGGATAGTTTAATTGTAGGATTCCGGTTTTGGGGACCGGGGATGAAGGTTTAAGTCCTTCTCTTTTGATTATTCTAGGAAGGTTATAGTTT-CAGTCT
>D4A
GCGGGCTGGTGTTGACTTTAACGGGGGTAGGGGGGTTTAGCTAAAAAGTACAGTTAATAATGGATTGGGTTGTAGATCATTGTTGTGTTTAATTGTGAAATTCTATGTCTTATAAGCATTAACTTAATAATACCATTAATCAGTTTGTACGACCAATCATTCTTGAACGTAGGTCCAGTTTCACTGAGTCGGCAGGTATCAGTTATGTGGGCCTGAGAACACAGAGAGAAAAAAAACTACTATATGCAAGTAAAACTACCGTATGCCAGGTTATAAATTTAATGTATAGAACTCATTCAACCAAAGGCCTTTTAAAGAGGAACGAATGGACGTTACTATTTGTATGTGCCTGAAAAGACAACCAGAGGCCAGAATAGATCAGGTTATGTACGCTATAAACTAAATGGGCCTGAAACTGGTAATGTTGTATCTTACTAACAAGGGTTGCTTATTTCTCGTGAATAGCTACTTAAGAAATAACCAATTACTGTGACGATATTCATGGTTGAGTATAATGGTTTAATTTTATGTCCTATATCATTTCACTTTTAATTCTCTGCTTAATATTCATGTTACTAAAATATTTATGTGGATTCAATAATTTTCATGTTTAGGGCCAAATCAACTGTTAACATTACTGGTCATATGCTAGTGGTAAATAAGTAGATGTACAATAATACATAGATAGGTATTGTGGGTATTGTTCTGTTGGGCACGGCAGAGAATTTAGGTAGTTAGTTTGTGCGTGGACACTTTTCCTGTGTCAAAGGATAGTTTAATTGTAGGATTCCGGTTTTGGGGACCGGGG-ATGAAGGTTTAAGTCCTTCTCTTTTGATTATTCTAGGAAGGTTATAGTT--CAGTCTTTGS
>D23A
GCGGGCTGGTGTTGACTTTAACGGGGGTAGGGGGGTTTAGCTAAAAAGTACAGTTAATAATGGATTGGGTTGTAGATCATTGTTGTGTTTAATTGTGAAATTCTATGTCTTATAAGCATTAACTTAATAATACCATTAATCAGTTTGTACGACCAATCATTCTTGAACGTAGGTCCAGTTTCACTGAGTCGGCAGGTATCAGTTATGTGGGCCTGAGAACACAGAGAGAAAAAAAACTACTATATGCAAGTAAAACTACCGTATGCCAGGTTATAAATTTAATGTATAGAACTCATTCAACCAAAGGCCTTTTAAAGAGGAACGAATGGACGTTACTATTTGTATGTGCCTGAAAAGACAACCAGAGGCCAGAATAGATCAGGTTATGTACGCTATAAACTAAATGGGCCTGAAACTGGTAATGTTGTATCTTACTAACAAGGGTTGCTTATTTCTCGTGAATAGCTACTTAAGAAATAACCAATTACTGTGACGATATTCATGGTTGAGTATAATGGTTTAATTTTATGTCCTATATCATTTCACTTTTAATTCTCTGCTTAATATTCATGTTACTAAAATATTTATGTGGATTCAATAATTTTCATGTTTAGGGCCAAATCAACTGTTAACATTACTGGTCATATGCTAGTGGTAAATAAGTAGATGTACAATAATACATAGATAGGTATTGTGGGTATTGTTCTGTTGGGCACGGCAGAGAATTTAGGTAGTTAGTTTGTGCGTGGACACTTTTCCTGTGTCAAAGGATAGTTTAATTGTAGGATTCCGGTTTTGGGGACCGGGGATGAAGGTTTAAGTCCTTCTCTTTTGATTATTCTAGGAAGGTTATAGTTTtCAGTCTTTG
>D151B
GCGGGCTGGTGTTGACTTTAACGGGGGTAGGGGGGTTTAGCTAAAAAGTACAGTTAATAATGGATTGGGTTGTAGATCATTGTTGTGTTTAATTGTGAAATTCTATGTCTTATAAGCATTAACTTAATAATACCATTAATCAGTTTGTACGACCAATCATTCTTGAACGTAGGTCCAGTTTCACTGAGTCGGCAGGTATCAGTTATGTGGGCCTGAGAACACAGAGAGAAAAAAAACTACTATATGCAAGTAAAACTACCGTATGCCAGGTTATAAATTTAATGTATAGAACTCATTCAACCAAAGGCCTTTTAAAGAGGAACGAATGGACGTTACTATTTGTATGTGCCTGAAAAGACAACCAGAGGCCAGAATAGATCAGGTTATGTACGCTATAAACTAAATGGGCCTGAAACTGGTAATGTTGTATCTTACTAACAAGGGTTGCTTATTTCTCGTGAATAGCTACTTAAGAAATAACCAATTACTGTGACGATATTCATGGTTGAGTATAATGGTTTAATTTTATGTCCTATATCATTTCACTTTTAATTCTCTGCTTAATATTCATGTTACTAAAATATTTATGTGGATTCAATAATTTTCATGTTTAGGGCCAAATCAACTGTTAACATTACTGGTCATATGCTAGTGGTAAATAAGTAGATGTACAATAATACATAGATAGGTATTGTGGGTATTGTTCTGTTGGGCACGGCAGAGAATTTAGGTAGTTAGTTTGTGCGTGGACACTTTTCCTGTGTCAAAGGATAGTTTAATTGTAGGATTCCGGTTTTGGGGACCGGGGATGAAGGTTTAAGTCCTTCTCTTTTGATTATTCTAGGAAGGTTATAGTTTTCAGT
>D152B
CGGGCTGGTGTTGACTTTAACGGGGGTAGGGGGGTTTAGCTAAAAAGTACAGTTAATAATGGATTGGGTTGTAGATCATTGTTGTGTTTAATTGTGAAATTCTATGTCTTATAAGCATTAACTTAATAATACCATTAATCAGTTTGTACGACCAATCATTCTTGAACGTAGGTCCAGTTTCACTGAGTCGGCAGGTATCAGTTATGTGGGCCTGAGAACACAGAGAGAAAAAAAACTACTATATGCAAGTAAAACTACCGTATGCCAGGTTATAAATTTAATGTATAGAACTCATTCAACCAAAGGCCTTTTAAAGAGGAACGAATGGACGTTACTATTTGTATGTGCCTGAAAAGACAACCAGAGGCCAGAATAGATCAGGTTATGTACGCTATAAACTAAATGGGCCTGAAACTGGTAATGTTGTATCTTACTAACAAGGGTTGCTTATTTCTCGTGAATAGCTACTTAAGAAATAACCAATTACTGTGACGATATTCATGGTTGAGTATAATGGTTTAATTTTATGTCCTATATCATTTCACTTTTAATTCTCTGCTTAATATTCATGTTACTAAAATATTTATGTGGATTCAATAATTTTCATGTTTAGGGCCAAATCAACTGTTAACATTACTGGTCATATGCTAGTGGTAAATAAGTAGATGTACAATAATACATAGATAGGTATTGTGGGTATTGTTCTGTTGGGCACGGCAGAGAATTTAGGTAGTTAGTTTGTGCGTGGACACTTTTCCTGTGTCAAAGGATAGTTTAATTGTAGGATTCCGGTTTTGGGGACCGGGGATGAAGGTTTAAGTCCTTCTCTTTTGATTATTCTAGGAAG
>D153B
GCGGGCTGGTGTTGACTTTAACGGGGGTAGGGGGGTTTAGCTAAAAAGTACAGTTAATAATGGATTGGGTTGTAGATCATTGTTGTGTTTAATTGTGAAATTCTATGTCTTATAAGCATTAACTTAATAATACCATTAATCAGTTTGTACGACCAATCATTCTTGAACGTAGGTCCAGTTTCACTGAGTCGGCAGGTATCAGTTATGTGGGCCTGAGAACACAGAGAGAAAAAAAACTACTATATGCAAGTAAAACTACCGTATGCCAGGTTATAAATTTAATGTATAGAACTCATTCAACCAAAGGCCTTTTAAAGAGGAACGAATGGACGTTACTATTTGTATGTGCCTGAAAAGACAACCAGAGGCCAGAATAGATCAGGTTATGTACGCTATAAACTAAATGGGCCTGAAACTGGTAATGTTGTATCTTACTAACAAGGGTTGCTTATTTCTCGTGAATAGCTACTTAAGAAATAACCAATTACTGTGACGATATTCATGGTTGAGTATAATGGTTTAATTTTATGTCCTATATCATTTCACTTTTAATTCTCTGCTTAATATTCATGTTACTAAAATATTTATGTGGATTCAATAATTTTCATGTTTAGGGCCAAATCAACTGTTAACATTACTGGTCATATGCTAGTGGTAAATAAGTAGATGTACAATAATACATAGATAGGTATTGTGGGTATTGTTCTGTTGGGCACGGCAGAGAATTTAGGTAGTTAGTTTGTGCGTGGACACTTTTCCTGTGTCAAAGGATAGTTTAATTGTAGGATTCCGGTTTTGGGGACCGGGGATGAA-GGTTTAAGTCCTTCTCTTTTGATTATTCTAGGAAGGTTATAGTTTtCAGTCTTTG
>D154B
ACTGAAAACTATAACCTTCCTAGAATAATCAAAAGAGAAGGACTTAAACCTTCATCCCCGGTCCCCAAAACCGGAATCCTACAATTAAACTATCCTTTGACACAGGAAAAGTGTCCACGCACAAACTAACTACCTAAATTCTCTGCCGTGCCCAACAGAACAATACCCACAATACCTATCTATGTATTATTGTACATCTACTTATTTACCACTAGCATATGACCAGTAATGTTAACAGTTGATTTGGCCCTAAACATGAAAATTATTGAATCCACATAAATATTTTAATAACATGAATATTAAGCAGAGAATTAAAAGTGAAATGATATAGGACATAAAATTAAACCATTATACTCAACCATGAATATCGTCACAGTAATTGGTTATTTCTTAAGTAGCTATTCACGAGAAATAAGCAACCCTTGTTAGTAAGATACAACATTACCAGTTTCAGGCCCATTTAGTTTATAGCGTACATAACCTGATCTATTCTGGCCTCTGGTTGTCTTTTCAGGCACATACAAATAGTAACGTCCATTCGTTCCTCTTTAAAAGGCCTTTGGTTGAATGAGTTCTATACATTAAATTTATAACCTGGCATACGGTAGTTTTACTTGCATATAGTAGTTTTTTTTCTCTCTGTGTTCTCAGGCCCACATAACTGATACCTGCCGACTCAGTGAAACTGGACCTACGTTTAAGAATGATTGGTCGTGCAAACTGATTAATGGTATTATTAAGTTAATGCTTATAAGACATAGAATTTCACAATTAAACACAACAATGATCTACAACCCAATCCATTATTAACTGTACTTTTTAGCTAAACCCCCCTACCCCCGTTAAAGTCAACACCAGCCCG
>D155B
GCGGGCTGGTGTTGACTTTAACGGGGGTAGGGGGGTTTAGCTAAAAAGTACAGTTAATAATGGATTGGGTTGTAGATCATTGTTGTGTTTAATTGTGAAATTCTATGTCTTATAAGCATTAACTTAATAATACCATTAATCAGTTTGCACGACCAATCATTCTTAAACGTAGGTCCAGTTTCACTGAGTCGGCAGGTATCAGTTATGTGGGCCTGAGAACACAGAGAGAAAAAAAACTACTATATGCAAGTAAAACTACCGTATGCCAGGTTATAAATTTAATGTATAGAACTCATTCAACCAAAGGCCTTTTAAAGAGGAACGAATGGACGTTACTATTTGTATGTGCCTGAAAAGACAACCAGAGGCCAGAATAGATCAGGTTATGTACGCTATAAACTAAATGGGCCTGAAACTGGTAATGTTGTATCTTACTAACAAGGGTTGCTTATTTCTCGTGAATAGCTACTTAAGAAATAACCAATTACTGTGACGATATTCATGGTTGAGTATAATGGTTTAATTTTATGTCCTATATCATTTCACTTTTAATTCTCTGCTTAATATTCATGTTATTAAAATATTTATGTGGATTCAATAATTTTCATGTTTAGGGCCAAATCAACTGTTAACATTACTGGTCATATGCTAGTGGTAAATAAGTAGATGTACAATAATACATAGATAGGTATTGTGGGTATTGTTCTGTTGGGCACGGCAGAGAATTTAGGTAGTTAGTTTGTGCGTGGACACTTTTCCTGTGTCAAAGGATAGTTTAATTGTAGGATTCCGGTTTTGGGGACCGGGGATGAAGGTTTAAGTCCTTCTCTTTTGATTATTCTAGGAAGGTTATAGTTTtCAGTCTT
>D161B
GCGGGCTGGTGTTGACTTTAACGGGGGTAGGGGGGTTTAGCTAAAAAGTACAGTTAATAATGGATTGGGTTGTAGATCATTGTTGTGTTTAATTGTGAAATTCTATGTCTTATAAGCATTAACTTAATAATACCATTAATCAGTTTGCACGACCAATCATTCTTAAACGTAGGTCCAGTTTCACTGAGTCGGCAGGTATCAGTTATGTGGGCCTGAGAACACAGAGAGAAAAAAAACTACTATATGCAAGTAAAACTACCGTATGCCAGGTTATAAATTTAATGTATAGAACTCATTCAACCAAAGGCCTTTTAAAGAGGAACGAATGGACGTTACTATTTGTATGTGCCTGAAAAGACAACCAGAGGCCAGAATAGATCAGGTTATGTACGCTATAAACTAAATGGGCCTGAAACTGGTAATGTTGTATCTTACTAACAAGGGTTGCTTATTTCTCGTGAATAGCTACTTAAGAAATAACCAATTACTGTGACGATATTCATGGTTGAGTATAATGGTTTAATTTTATGTCCTATATCATTTCACTTTTAATTCTCTGCTTAATATTCATGTTATTAAAATATTTATGTGGATTCAATAATTTTCATGTTTAGGGCCAAATCAACTGTTAACATTACTGGTCATATGCTAGTGGTAAATAAGTAGATGTACAATAATACATAGATAGGTATTGTGGGTATTGTTCTGTTGGGCACGGCAGAGAATTTAGGTAGTTAGTTTGTGCGTGGACACTTTTCCTGTGTCAAAGGATAGTTTAATTGTAGGATTCCGGTTTTGGGGACCGGGGATGAAGGTTTAAGTCCTTCTCTTTTGATTATTCTAGGAAGGTTATAGTTTtCAGTCT
>D162B
CTaTAGCGGGCTGGTGTTGACTTTAACGGGGGTAGGGGGGTTTAGCTAAAAAGTACAGTTAATAATGGATTGGGTTGTAGATCATTGTTGTGTTTAATTGTGAAATTCTATGTCTTATAAGCATTAACTTAATAATACCATTAATCAGTTTGTACGACCAATCATTCTTGAACGTAGGTCCAGTTTCACTGAGTCGGCAGGTATCAGTTATGTGGGCCTGAGAACACAGAGAGAAAAAAAACTACTATATGCAAGTAAAACTACCGTATGCCAGGTTATAAATTTAATGTATAGAACTCATTCAACCAAAGGCCTTTTAAAGAGGAACGAATGGACGTTACTATTTGTATGTGCCTGAAAAGACAACCAGAGGCCAGAATAGATCAGGTTATGTACGCTATAAACTAAATGGGCCTGAAACTGGTAATGTTGTATCTTACTAACAAGGGTTGCTTATTTCTCGTGAATAGCTACTTAAGAAATAACCAATTACTGTGACGATATTCATGGTTGAGTATAATGGTTTAATTTTATGTCCTATATCATTTCACTTTTAATTCTCTGCTTAATATTCATGTTACTAAAATATTTATGTGGATTCAATAATTTTCATGTTTAGGGCCAAATCAACTGTTAACATTACTGGTCATATGCTAGTGGTAAATAAGTAGATGTACAATAATACATAGATAGGTATTGTGGGTATTGTTCTGTTGGGCACGGCAGAGAATTTAGGTAGTTAGTTTGTGCGTGGACACTTTTCCTGTGTCAAAGGATAGTTTAATTGTAGGATTCCGGTTTTGGGGACCGGGGATGAAGGTTTAAGTCCTTCTCTTTTGATTATTCTAGGAAGGTTATAGTTTtCAgTCTTTGSYT
>D163B
GGCTGGTGTTGACTTTAACGGGGGTAGGGGGGTTTAGCTAAAAAGTACAGTTAATAATGGATTGGGTTGTAGATCATTGTTGTGTTTAATTGTGAAATTCTATGTCTTATAAGCATTAACTTAATAATACCATTAATCAGTTTGTACGACCAATCATTCTTGAACGTAGGTCCAGTTTCACTGAGTCGGCAGGTATCAGTTATGTGGGCCTGAGAACACAGAGAGAAAAAAAACTACTATATGCAAGTAAAACTACCGTATGCCAGGTTATAAATTTAATGTATAGAACTCATTCAACCAAAGGCCTTTTAAAGAGGAACGAATGGACGTTACTATTTGTATGTGCCTGAAAAGACAACCAGAGGCCAGAATAGATCAGGTTATGTACGCTATAAACTAAATGGGCCTGAAACTGGTAATGTTGTATCTTACTAACAAGGGTTGCTTATTTCTCGTGAATAGCTACTTAAGAAATAACCAATTACTGTGACGATATTCATGGTTGAGTATAATGGTTTAATTTTATGTCCTATATCATTTCACTTTTAATTCTCTGCTTAATATTCATGTTACTAAAATATTTATGTGGATTCAATAATTTTCATGTTTAGGGCCAAATCAACTGTTAACATTACTGGTCATATGCTAGTGGTAAATAAGTAGATGTACAATAATACATAGATAGGTATTGTGGGTATTGTTCTGTTGGGCACGGCAGAGAATTTAGGTAGTTAGTTTGTGCGTGGACACTTTTCCTGTGTCAAAGGATAGTTTAATTGTAGGATTCCGGTTTTGGGGACCGGGGATGAAGGTTTAAGTCCTTCTCTTTTGATTATTCTAGGAAGGTTATAGTTTtCAGTC
>D164B
GGGCTGGTGTTGACTTTAACGGGGGTAGGGGGGTTTAGCTAAAAAGTACAGTTAATAATGGATTGGGTTGTAGATCATTGTTGTGTTTAATTGTGAAATTCTATGTCTTATAAGCATTAACTTAATAATACCATTAATCAGTTTGCACGACCAATCATTCTTAAACGTAGGTCCAGTTTCACTGAGTCGGCAGGTATCAGTTATGTGGGCCTGAGAACACAGAGAGAAAAAAAACTACTATATGCAAGTAAAACTACCGTATGCCAGGTTATAAATTTAATGTATAGAACTCATTCAACCAAAGGCCTTTTAAAGAGGAACGAATGGACGTTACTATTTGTATGTGCCTGAAAAGACAACCAGAGGCCAGAATAGATCAGGTTATGTACGCTATAAACTAAATGGGCCTGAAACTGGTAATGTTGTATCTTACTAACAAGGGTTGCTTATTTCTCGTGAATAGCTACTTAAGAAATAACCAATTACTGTGACGATATTCATGGTTGAGTATAATGGTTTAATTTTATGTCCTATATCATTTCACTTTTAATTCTCTGCTTAATATTCATGTTATTAAAATATTTATGTGGATTCAATAATTTTCATGTTTAGGGCCAAATCAACTGTTAACATTACTGGTCATATGCTAGTGGTAAATAAGTAGATGTACAATAATACATAGATAGGTATTGTGGGTATTGTTCTGTTGGGCACGGCAGAGAATTTAGGTAGTTAGTTTGTGCGTGGACACTTTTCCTGTGTCAAAGGATAGTTTAATTGTAGGATTCCGGTTTTGGGGACCGGGGATGAAGGTTTAAGTCCTTCTCTTTTGATTATTCTAGGAAGGTTATAGTT--CAGT
>D165B
GCGGGCTGGTGTTGACTTTAACGGGGGTAGGGGGGTTTAGCTAAAAAGTACAGTTAATAATGGATTGGGTTGTAGATCATTGTTGTGTTTAATTGTGAAATTCTATGTCTTATAAGCATTAACTTAATAATACCATTAATCAGTTTGTACGACCAATCATTCTTAAACGTAGGTCCAGTTTCATTGAGTCGGCAGGTATCAGTTATGTGGGCCTGAGAACACAGAGAGAAAAAAAACTACTATATGCAAGTAAAACTACCGTATGCCAGGTTATAAATTTAATGTATAGAACTCATTCAACCAAAGGCCTTTTAAAGAGGAACGAATGGACGTTACTATTTGTATGTGCCTGAAAAGACAACCAGAGGCCAGAATAGATCAGGTTATGTACGCTATAAACTAAATGGGCCTGAAACTGGTAATGTTGTATCTTACTAACAAGGGTTGCTTATTTCTCGTGAATAGCTACTTAAGAAATAACCAATTACTGTGACGATATTCATGGTTGAGTATAATGGTTTAATTTTATGTCCTATATCATTTCACTTTTAATTCTCTGCTTAATATTCATGTTATTAAAATATTTATGTGGATTCAATAATTTTCATGTTTAGGGCCAAATCAACTGTTAACATTACTGGTCATATGCTAGTGGTAAATAAGTAGATGTACAATAATACATAGATAGGTATTGTGGGTATTGTTCTGTTGGGCACGGCAGAGAATTTAGGTAGTTAGTTTGTGCGTGGACACTTTTCCTGTGTCAAAGGATAGTTTAATTGTAGGATTCCGGTTTTGGGGACCGGGGATGAAGGTTTAAGTCCTTCTCTTTTGATTATTCTAGGAAGGTTATAGTTTtCAG
>D166B
C-ATAGCGGGCTGGTGTTGACTTTAACGGGGGTAGGGGGGTTTAGCTAAAAAGTACAGTTAATAATGGATTGGGTTGTAGATCATTGTTGTGTTTAATTGTGAAATTCTATGTCTTATAAGCATTAACTTAATAATACCATTAATCAGTTTGTACGACCAATCATTCTTAAACGTAGGTCCAGTTTCACTGAGTCGGCAGGTATCAGTTATGTGGGCCTGAGAACACAGAGAGAAAAAAAACTACTATATGCAAGTAAAACTACCGTATGCCAGGTTATAAATTTAATGTATAGAACTCATTCAACCAAAGGCCTTTTAAAGAGGAACGAATGGACGTTACTATTTGTATGTGCCTGAAAAGACAACCAGAGGCCAGAATAGATCAGGTTATGTACGCTATAAACTAAATGGGCCTGAAACTGGTAATGTTGTATCTTACTAACAAGGGTTGCTTATTTCTCGTGAATAGCTACTTAAGAAATAACCAATTACTGTGACGATATTCATGGTTGAGTATAATGGTTTAATTTTATGTCCTATATCATTTCACTTTTAATTCTCTGCTTAATATTCATGTTATTAAAATATTTATGTGGATTCAATAATTTTCATGTTTAGGGCCAAATCAACTGTTAACATTACTGGTCATATGCTAGTGGTAAATAAGTAGATGTACAATAATACATAGATAGGTATTGTGGGTATTGTTCTGTTGGGCACGGCAGAGAATTTAGGTAGTTAGTTTGTGCGTGGACACTTTTCCTGTGTCAAAGGATAGTTTAATTGTAGGATTCCGGTTTTGGGGACCGGGGATGAAGGTTTAAGTCCTTCTCTTTTGATTATTCTAGGAAGGTTATAGTTTtCAGTCTT
>D167B
CTaTAGCGGGCTGGTGTTGACTTTAACGGGGGTAGGGGGGTTTAGCTAAAAAGTACAGTTAATAATGGATTGGGTTGTAGATCATTGTTGTGTTTAATTGTGAAATTCTATGTCTTATAAGCATTAACTTAATAATACCATTAATCAGTTTGTACGACCAATCATTCTTAAACGTAGGTCCAGTTTCACTGAGTCGGCAGGTATCAGTTATGTGGGCCTGAGAACACAGAGAGAAAAAAAACTACTATATGCAAGTAAAACTACCGTATGCCAGGTTATAAATTTAATGTATAGAACTCATTCAACCAAAGGCCTTTTAAAGAGGAACGAATGGACGTTACTATTTGTATGTGCCTGAAAAGACAACCAGAGGCCAGAATAGATCAGGTTATGTACGCTATAAACTAAATGGGCCTGAAACTGGTAATGTTGTATCTTACTAACAAGGGTTGCTTATTTCTCGTGAATAGCTATTTAAGAAATAACCAATTACTGTGACGATATTCATGGTTGAGTATAATGGTTTAATTTTATGTCCTATATCATTTCACTTTTAATTCTCTGCTTAATATTCATGTTATTAAAATATTTATGTGGATTCAATAATTTTCATGTTTAGGGCCAAATCAACTGTTAACATTACTGGTCATATGCTAGTGGTAAATAAGTAGATGTACAATAATACATAGATAGGTATTGTGGGTATTGTTCTGTTGGGCACGGCAGAGAATTTAGGTAGTTAGTTTGTGCGTGGACACTTTTCCTGTGTCAAAGGATAGTTTAATTGTAGGATTCCGGTTTTGGGGACCGGGGATGAAGGTTTAAGTCCTTCTCTTTTGATTATTCTAGGAAGGTTATAGTT-tCAGTCTTT
>D171B
CGGGCTGGTGTTGACTTTAACGGGGGTAGGGGGGTTTAGCTAAAAAGTACAGTTAATAATGGATTGGGTTGTAGATCATTGTTGTGTTTAATTGTGAAATTCTATGTCTTATAAGCATTAACTTAATAATACCATTAATCAGTTTGTACGACCAATCATTCTTAAACGTAGGTCCAGTTTCACTGAGTCGGCAGGTATCAGTTATGTGGGCCTGAGAACACAGAGAGAAAAAAAACTACTATATGCAAGTAAAACTACCGTATGCCAGGTTATAAATTTAATGTATAGAACTCATTCAACCAAAGGCCTTTTAAAGAGGAACGAATGGACGTTACTATTTGTATGTGCCTGAAAAGACAACCAGAGGCCAGAATAGATCAGGTTATGTACGCTATAAACTAAATGGGCCTGAAACTGGTAATGTTGTATCTTACTAACAAGGGTTGCTTATTTCTCGTGAATAGCTACTTAAGAAATAACCAATTACTGTGACGATATTCATGGTTGAGTATAATGGTTTAATTTTATGTCCTATATCATTTCACTTTTAATTCTCTGCTTAATATTCATGTTATTAAAATATTTATGTGGATTCAATAATTTTCATGTTTAGGGCCAAATCAACTGTTAACATTACTGGTCATATGCTAGTGGTAAATAAGTAGATGTACAATAATACATAGATAGGTATTGTGGGTATTGTTCTGTTGGGCACGGCAGAGAATTTAGGTAGTTAGTTTGTGCGTGGACACTTTTCCTGTGTCAAAGGATAGTTTAATTGTAGGATTCCGGTTTTGGGGACCGGGGATGAAGGTTTAAGTCCTTCTCTTTTGATTATTCTAGGAAGGTTATAGTTT-CAGTCT
>D172B
CGGGCTGGTGTTGACTTTAACGGGGGTAGGGGGGTTTAGCTAAAAAGTACAGTTAATAATGGATTGGGTTGTAGATCATTGTTGTGTTTAATTGTGAAATTCTATGTCTTATAAGCATTAACTTAATAATACCATTAATCAGTTTGTACGACCAATCATTCTTAAACGTAGGTCCAGTTTCACTGAGTCGGCAGGTATCAGTTATGTGGGCCTGAGAACACAGAGAGAAAAAAAACTACTATATGCAAGTAAAACTACCGTATGCCAGGTTATAAATTTAATGTATAGAACTCATTCAACCAAAGGCCTTTTAAAGAGGAACGAATGGACGTTACTATTTGTATGTGCCTGAAAAGACAACCAGAGGCCAGAATAGATCAGGTTATGTACGCTATAAACTAAATGGGCCTGAAACTGGTAATGTTGTATCTTACTAACAAGGGTTGCTTATTTCTCGTGAATAGCTATTTAAGAAATAACCAATTACTGTGACGATATTCATGGTTGAGTATAATGGTTTAATTTTATGTCCTATATCATTTCACTTTTAATTCTCTGCTTAATATTCATGTTATTAAAATATTTATGTGGATTCAATAATTTTCATGTTTAGGGCCAAATCAACTGTTAACATTACTGGTCATATGCTAGTGGTAAATAAGTAGATGTACAATAATACATAGATAGGTATTGTGGGTATTGTTCTGTTGGGCACGGCAGAGAATTTAGGTAGTTAGTTTGTGCGTGGACACTTTTCCTGTGTCAAAGGATAGTTTAATTGTAGGATTCCGGTTTTGGGGACCGGGGATGAAGGTTTAAGTCCTTCTCTTTTGATTATTCTAGGAAGGTTATAGTTT
>D173B
CGGGCTGGTGTTGACTTTAACGGGGGTAGGGGGGTTTAGCTAAAAAGTACAGTTAATAATGGATTGGGTTGTAGATCATTGTTGTGTTTAATTGTGAAATTCTATGTCTTATAAGCATTAACTTAATAATACCATTAATCAGTTTGTACGACCAATCATTCTTAAACGTAGGTCCAGTTTCACTGAGTCGGCAGGTATCAGTTATGTGGGCCTGAGAACACAGAGAGAAAAAAAACTACTATATGCAAGTAAAACTACCGTATGCCAGGTTATAAATTTAATGTATAGAACTCATTCAACCAAAGGCCTTTTAAAGAGGAACGAATGGACGTTACTATTTGTATGTGCCTGAAAAGACAACCAGAGGCCAGAATAGATCAGGTTATGTACGCTATAAACTAAATGGGCCTGAAACTGGTAATGTTGTATCTTACTAACAAGGGTTGCTTATTTCTCGTGAATAGCTATTTAAGAAATAACCAATTACTGTGACGATATTCATGGTTGAGTATAATGGTTTAATTTTATGTCCTATATCATTTCACTTTTAATTCTCTGCTTAATATTCATGTTATTAAAATATTTATGTGGATTCAATAATTTTCATGTTTAGGGCCAAATCAACTGTTAACATTACTGGTCATATGCTAGTGGTAAATAAGTAGATGTACAATAATACATAGATAGGTATTGTGGGTATTGTTCTGTTGGGCACGGCAGAGAATTTAGGTAGTTAGTTTGTGCGTGGACACTTTTCCTGTGTCAAAGGATAGTTTAATTGTAGGATTCCGGTTTTGGGGACCGGGGATGAAGGTTTAAGTCCTTCTCTTTTGATTATTCTAGGAAGGTTATAGTTT-CAGTC
>D174B
GCGGGCTGGTGTTGACTTTAACGGGGGTAGGGGGGTTTAGCTAAAAAGTACAGTTAATAATGGATTGGGTTGTAGATCATTGTTGTGTTTAATTGTGAAATTCTATGTCTTATAAGCATTAACTTAATAATACCATTAATCAGTTTGTACGACCAATCATTCTTGAACGTAGGTCCAGTTTCACTGAGTCGGCAGGTATCAGTTATGTGGGCCTGAGAACACAGAGAGAAAAAAAACTACTATATGCAAGTAAAACTACCGTATGCCAGGTTATAAATTTAATGTATAGAACTCATTCAACCAAAGGCCTTTTAAAGAGGAACGAATGGACGTTACTATTTGTATGTGCCTGAAAAGACAACCAGAGGCCAGAATAGATCAGGTTATGTACGCTATAAACTAAATGGGCCTGAAACTGGTAATGTTGTATCTTACTAACAAGGGTTGCTTATTTCTCGTGAATAGCTACTTAAGAAATAACCAATTACTGTGACGATATTCATGGTTGAGTATAATGGTTTAATTTTATGTCCTATATCATTTCACTTTTAATTCTCTGCTTAATATTCATGTTACTAAAATATTTATGTGGATTCAATAATTTTCATGTTTAGGGCCAAATCAACTGTTAACATTACTGGTCATATGCTAGTGGTAAATAAGTAGATGTACAATAATACATAGATAGGTATTGTGGGTATTGTTCTGTTGGGCACGGCAGAGAATTTAGGTAGTTAGTTTGTGCGTGGACACTTTTCCTGTGTCAAAGGATAGTTTAATTGTAGGATTCCGGTTTTGGGGACCGGGGATGAAGGTTTAAGTCCTTCTCTTTTGATTATTCTAGGAAGGTTATAGTTttCAGTCTTTGS
